# Supplementary material for: Modulatory effect of filarial infection on the systemic hormone levels in subjects with metabolic syndrome (DM-LF5)
Source: Front Endocrinol (Lausanne). 2022 Nov 22;13:1011942. doi: 10.3389/fendo.2022.1011942 (PMC9723321; doi:10.3389/fendo.2022.1011942)
Supplement: Supplementary file 2 [file Table_1.xlsx]

## Sheet: S.Table 1
S.Table 1	Clinical characteristic of the study groups
	NMS LF-		NMS LF+		MS LF-		MS LF+
	Baseline	FUP	Baseline	FUP	Baseline	FUP	Baseline	FUP
AGE (Years)	38±16	47±16***	36±12	45±11***	46±11	56±11***	48±12	57±12***
BMI (Kg/m2)	18±4	21±6	23±4	25±6	27±5	28±5	27±4	28±4
Systolic BP (mmHg)	106±4	115±17	116±11	115±18	145±19	148±24	148±13	144±33
Diastolic BP (mmHg)	69±6	75±12	70±11	76±10	86±10	89±10	90±11	80±5
FBS (mg/dl)	83±6	93±10	89±7	93±10	114±45	155±69*	106±26	146±45
Glycated Haemoglobin (%)	5±0	6±1	6±0	6±0	7±2	8±2	7±1	8±2
Total Serum Cholesterol (mg/dl)	162±19	174±30	193±33	178±17	184±37	189±39	214±23	207±43
Serum triglycerides (mg/dl)	56±11	76±19	103±46	99±32	167±43	170±63	172±95	278±314
HDL-cholesterol (mg/dl)	54±4	46±9	45±9	49±15	35±7	37±6	45±11	40±12*
LDL- cholesterol (mg/dl)	97±17	113±24	128±33	109±22	115±33	118±37	135±18	124±32

## Sheet: S.Table 2
S.Table-2	Correlation analysis between serum hormones and clinical parameters in NMS-LF- group
	Insulin	Glucagon	Ghrelin	GIP	GLP	Adiponectin	Leptin	Resistin	Adipsin	PAI	Visfatin
WAIST	-0.14968	-0.0417377	-0.226939	0.0310734	-0.338074	-0.354702	0.127347	-0.45*	0.157018	-0.258119	-0.0423849
BMI	-0.151796	-0.117264	-0.217256	-0.0254166	-0.323209	-0.387916	0.140586	-0.412761	0.233202	-0.237719	0.0237288
BP_SYS	-0.133127	-0.273892	-0.348699	-0.0222743	-0.325392	-0.249516	0.117754	-0.307184	0.338017	-0.143886	-0.158535
BP_DIA	-0.0513106	0.0364956	0.00227338	-0.12681	-0.326962	-0.282476	-0.242446	0.221216	-0.161091	-0.348274	0.0905228
FBS	0.30021	0.370932	0.053916	-0.269973	-0.131624	0.086095	-0.366784	0.167659	0.0430475	-0.129143	-0.22471
PGBS/PPBS	0.105813	0.44*	-0.0229267	-0.284826	-0.178462	0.166667	-0.0639935	0.0175141	0.255367	-0.237853	-0.324477
HbA1c	0.235781	-0.040739	0.0799546	0.249081	0.103901	-0.26429	-0.0314464	-0.0973404	-0.211659	0.0854558	-0.0489808
CHO	0.370092	-0.160925	0.154304	0.245619	0.12621	0.0401243	-0.403394	0.297824	-0.143543	0.310822	0.14419
TRI	0.226087	0.159845	-0.158834	-0.0618994	-0.376355	0.034473	-0.342402	0.221532	0.285957	-0.111331	0.190557
HDL	0.351125	0.104037	0.315626	-0.100398	0.309755	0.46*	-0.408406	0.51*	-0.0487671	0.226257	-0.0703551
LDL	0.250497	-0.316001	0.0413247	0.24668	0.07758	-0.19548	-0.18051	0.0706215	-0.159887	0.319209	0.0124364
MA	-0.0969434	-0.0578654	-0.00354603	0.179361	-0.18157	-0.230626	0.024581	0.113838	0.039519	-0.032441	0.0177051
UREA	0.126305	-0.0567998	-0.0249796	0.43*	0.145165	-0.228184	-0.0200581	-0.290363	-0.168939	0.209413	0.108581
CREA	-0.167394	-0.0416625	-0.420385	0.255833	-0.257585	-0.050218	0.220885	-0.58**	0.12029	-0.049634	0.0552125

## Sheet: S. Table 3
S.Table-3	Correlation analysis between serum hormones and clinical parameters in NMS-LF+ group
	Insulin	Glucagon	Ghrelin	GIP	GLP	Adiponectin	Leptin	Resistin	Adipsin	PAI	Visfatin
WAIST	0.364198	-0.17549	0.155587	-0.0205373	-0.0481316	-0.420666	0.328993	0.149633	0.118012	0.358554	0.115754
BMI	0.175367	-0.280822	0.125488	-0.182667	-0.0586322	-0.4	-0.0123779	-0.0948052	0.0376623	0.376623	-0.0493506
BP_SYS	0.0846187	-0.00205142	0.0915014	0.0311352	-0.0351574	-0.165112	0.190247	0.098954	-0.101216	0.170766	0.200735
BP_DIA	-0.0203809	0.102804	-0.0224305	0.103352	-0.136971	-0.299237	0.221654	0.146785	-0.283935	0.171154	0.274301
FBS	0.170038	0.249801	0.416218	0.48*	0.381669	0.116582	-0.124291	0.322016	-0.00622526	0.140351	0.142615
PGBS/PPBS	0.130462	0.230995	-0.258494	0.209544	-0.48*	0.224922	0.334656	0.243007	0.0638599	0.0712066	0.392766
HbA1C	0.0135707	-0.0631852	-0.0953249	0.382668	-0.172846	0.208191	0.108731	0.206873	0.0757655	0.245085	0.320192
CHO	0.132317	0.205535	-0.297596	-0.144332	-0.261609	-0.407115	0.13307	-0.193676	-0.224167	-0.175607	-0.253529
TRI	-0.0432321	0.210997	-0.66**	-0.087854	-0.46*	0.0310559	-0.0945644	-0.0762281	-0.181254	-0.361942	-0.343874
HDL	-0.130467	0.300102	-0.0559183	-0.00314833	0.126705	0.239095	0.269034	-0.195469	0.0158641	-0.315016	-0.130312
LDL	0.171157	0.111429	-0.26763	-0.228736	-0.232427	-0.46*	0.0442178	-0.255512	-0.199548	-0.144149	-0.326738
MA	0.0924933	-0.140769	0.0709867	0.339975	-0.11442	0.310976	0.348069	0.232205	0.10343	0.291112	0.229465
UREA	-0.110907	-0.0500883	0.254123	0.34251	0.171551	0.2644	-0.268279	0.55**	0.44*	0.34894	0.310926
CREA	-0.204218	-0.0129678	0.0125353	0.160403	-0.0848347	-0.0279997	-0.0212087	0.273444	0.296678	0.207317	0.0977011

## Sheet: S. Table 4
S.Table-4	Correlation analysis between serum hormones and clinical parameters in MS-LF- group
	Insulin	Glucagon	Ghrelin	GIP	GLP-1	Adiponectin	Leptin	Resistin	Adipsin	PAI	Visfatin
WAIST	0.268391	-0.239316	0.298114	0.28523	-0.00641269	0.115877	0.146948	0.082769	0.194131	-0.00601957	0.0797592
BMI	0.151637	-0.252341	-0.0664065	0.0729884	-0.211589	0.183117	-0.0559168	-0.0896104	0.268269	-0.176623	-0.038961
SBP	0.0649609	-0.302362	-0.162745	-0.46*	-0.196405	-0.000651895	-0.144909	-0.0977843	-0.165635	-0.171449	-0.0619301
DBP	0.161647	0.00825061	0.0857854	0.107667	0.56**	-0.240232	-0.0309743	0.0750315	-0.0375279	-0.175074	0.340933
FBS	-0.101441	0.185019	0.398305	0.272105	0.39472	0.117685	0.149089	-0.0201561	0.0318699	-0.111834	0.377113
PGBS/PPBS	-0.25499	0.045599	0.285901	0.208932	0.225334	-0.00649562	0.254309	0.0422215	-0.02859	-0.104579	0.0240338
HbA1C	-0.170758	-0.00651839	0.210492	0.204176	0.359727	0.122847	0.35275	0.039649	0.215865	-0.0253494	0.219045
CHO	0.0196083	-0.164429	-0.0130209	0.0110786	0.159506	0.193506	0.183355	0.115584	-0.0695031	-0.0246753	21
TRI	-0.231154	0.322262	0.221176	0.129155	-0.0599096	-0.127115	0.0444445	0.0165476	0.153499	0.126363	-0.364047
HDL	0.0072108	-0.26941	-0.0842312	0.47*	-0.187724	0.104852	0.48*	-0.53*	0.16189	-0.0299578	0.249252
LDL	0.117841	0.136975	0.0319531	-0.167429	0.276166	0.0865042	0.102247	0.137236	-0.0832792	-0.0904066	0.612819
MA	0.171032	-0.0385755	-0.0201214	-0.0721724	21	0.295015	0.211669	0.102352	0.199083	-0.284981	0.814046
UREA	0.0335526	-0.303157	-0.141548	0.00360776	0.983886	-0.0882372	0.44*	0.16667	0.0205954	-0.090198	0.688496
CREA	-0.0068996	0.0833498	-0.285897	-0.153752	0.0548094	-0.240598	-0.140017	0.297492	-0.0915394	-0.0418134	0.817522

## Sheet: S.Table 5
S.Table-5	Correlation analysis between serum hormones and clinical parameters in MS-LF+ group
	Insulin	Glucagon	Ghrelin	GIP	GLP-1	Adiponectin	Leptin	Resistin	Adipsin	PAI	Visfatin
WAIST	-0.188074	-0.078881	-0.106563	-0.0721482	0.156301	-0.140351	0.246665	-0.119558	0.0636777	-0.20078	-0.296393
BMI	0.0533655	-0.200813	0.012987	0.0355832	0.06959	-0.376623	0.164686	0.038961	-0.0299266	0.0852626	-0.093194
DBP	-0.206522	0.13756	-0.287087	0.0211984	-0.0727634	0.0175191	0.0396489	-0.296694	0.356033	-0.175191	-0.0144149
FBS	-0.0593621	-0.0185397	-0.269644	0.022618	-0.0543756	-0.226682	0.0175638	-0.311476	-0.0254381	-0.100057	0.0825559
FBS	-0.104122	0.45*	-0.040678	0.0582085	-0.0636853	0.131073	-0.164213	-0.0570622	0.155932	-0.403955	-0.376943
PGBS/PPBS	-0.0658174	0.46*	0.0186335	0.054222	-0.0424329	0.140599	-0.0877195	-0.0694523	0.129305	-0.36533	-0.346795
HbA1C	-0.0967328	0.397912	-0.0610342	-0.00480498	-0.0569083	0.189884	0.111017	-0.130545	0.261091	-0.43*	-0.412945
CHO	0.0696913	-0.253258	-0.392544	-0.10452	-0.140068	-0.116916	-0.0294368	-0.0672127	-0.110703	0.176221	-0.161582
TRI	0.157725	0.2066	0.183512	0.50*	-0.155022	0.149633	-0.13639	0.404856	0.164314	0.56**	0.379554
HDL	0.0615968	-0.396719	-0.157553	-0.170636	0.106758	-0.289602	-0.0596422	-0.170588	-0.136584	-0.0912446	-0.168935
LDL	-0.0109727	-0.275255	-0.380683	-0.238983	-0.0628184	-0.0700367	0.112086	-0.136685	-0.188647	0.114657	-0.281356
MA	-0.017558	0.118141	-0.253742	-0.115522	-0.28986	0.387769	-0.43*	0.0266754	-0.0975929	-0.263501	-0.228116
UREA	0.326956	-0.0856774	0.212118	0.280154	0.127637	-0.316755	0.241667	0.241689	-0.0318461	0.46*	0.14477
CREA	0.23312	0.109646	0.151438	0.43*	-0.074145	-0.1675	0.364506	-0.0177825	-0.0212243	0.254692	0.47*

## Sheet: S. Table 6
S.Table-6	Logistic regression analysis between serum hormones and disease phenotype
Hormones	NMS-LF- Vs MS-LF-			NMS-LF+ Vs MS-LF+
	OR	95% C.I.		OR	95% C.I.
		Lower	Upper		Lower	Upper
Insulin	1.001*	1.00007	1.0029	1.001*	1.00028	1.00286
Glucagon	0.998974	0.987781	1.01029	1.025*	1.00564	1.04542
Ghrelin	1.00157	0.995885	1.00729	1.007*	1.00083	1.01349
GIP	1.00055	0.995787	1.00533	1.021**	1.00647	1.03632
GLP-1	1.00457	0.995998	1.01322	1.00484	0.998907	1.0108
Adiponectin	0.999	0.999876	1	0.999982	0.999933	1.00003
Leptin	0.999749	0.99931	1.00019	1.00004	0.999816	1.00026
Resistin	1.00001	0.999661	1.00036	1.00006	0.999832	1.00029
Adipsin	1.0001	0.999976	1.00022	1	0.999748	0.99998
PAI	1	0.999989	1.00002	1.00001	0.999997	1.00003
Visfatin	1.00002	0.999936	1.0001	1.00007	0.999896	1.00024
*p<0.05; **p<0.01.Numbers highlighted in bold show values which are statistically significant.
